# Supplementary material for: Absorption Study of Mozuku Fucoidan in Japanese Volunteers
Source: Mar Drugs. 2018 Jul 30;16(8):254. doi: 10.3390/md16080254 (PMC6117716; doi:10.3390/md16080254)
Supplement: Supplementary file 1 [file marinedrugs-16-00254-s001.zip]

Archive with 2 entries (2 files):
- Figure S1.pdf
- Figure S2.pptx
